# Supplementary material for: The Ca2+ Channel Blocker Verapamil Inhibits the In Vitro Activation and Function of T Lymphocytes: A 2022 Reappraisal
Source: Pharmaceutics. 2022 Jul 15;14(7):1478. doi: 10.3390/pharmaceutics14071478 (PMC9324055; doi:10.3390/pharmaceutics14071478)
Supplement: Supplementary file 1 [file pharmaceutics-14-01478-s001.zip]

Archive with 1 entries (1 files):
- pharmaceutics-1749857-supplementary.pdf
